# Supplementary material for: Revealing the Impact of Pasteurization and Derivatization Chemistry on the Fatty Acid Profile of Dairy Cream: A Comparative Approach
Source: Foods. 2025 Nov 7;14(22):3815. doi: 10.3390/foods14223815 (PMC12650865; doi:10.3390/foods14223815)
Supplement: Supplementary file 1 [file foods-14-03815-s001.zip]

Archive with 1 entries (1 files):
- foods-3907653-supplementary.pdf
